# Supplementary material for: A systematic review of recommendations on screening strategies for breast cancer due to hereditary predisposition: Who, When, and How?
Source: Cancer Med. 2021 May 1;10(10):3437–48. doi: 10.1002/cam4.3898 (PMC8124106; doi:10.1002/cam4.3898)
Supplement: Supplementary file 1 — Table S1 [file CAM4-10-3437-s001.xlsx]

## Sheet: Supplemental
Supplemental Tale Summary of each recommendation and corresponding evidence
Guidelines	Number of Recommendation	Recommendation			Basis for recommendation	Level of Evidence	Strength of recommendation
		Who	When	How
NICE	17	BRCA1 or BRCA2 mutation, or do not have a TP53 mutation	aged 50–69 years	annual mammographic	NR	NR	NR
		BRCA1 or BRCA2 mutation, or do not have a TP53 mutation	aged 70 years	mammography as part of the population screening programme	NR	NR	NR
		BRCA1 or BRCA2 mutation	aged 30–49 years	annual MRI	NR	NR	NR
		Without TP53 mutation!	aged 50 years and over	Do not offer MRI	NR	NR	NR
		TP53 mutation	aged 20–69 years	annual MRI	NR	NR	NR
		High risk of breast cancer1	aged 40–59 years	annual mammographic	NR	NR	NR
		BRCA1 or BRCA2 mutation	aged 40–69 years	annual mammographic	NR	NR	NR
		High risk of breast cancer1	aged 60 years and over	mammography as part of the population screening programme	NR	NR	NR
		BRCA1 or BRCA2 mutation	aged 70 years and over	mammography as part of the population screening programme	NR	NR	NR
		High risk of breast cancer1	aged 30–39 years	annual mammographic	NR	NR	NR
		BRCA1 or BRCA2 mutation	aged 30–39 years	annual mammographic	NR	NR	NR
		TP53 mutation	NR	Do not offer mammographic	NR	NR	NR
		TP53 mutation	aged 20–49 years	annual MRI	NR	NR	NR
		TP53 mutation	aged 50–69 years	annual MRI	NR	NR	NR
		High risk of breast cancer1	any age	Do not offer MRI	NR	NR	NR
		BRCA1 or BRCA2 mutation	aged 20–29 years	Do not offer MRI	NR	NR	NR
		BRCA1 or BRCA2 mutation!	aged 50–69 years	Do not offer MRI	NR	NR	NR
CCO	1	mutation in BRCA1, BRCA2 or other gene predisposing	NR	MRI in addition to mammography	meta-analysis,Expert Opinion and Qualifying Statements	NR	NR
TRCR	1	TP53 mutation carriers and A-T (ataxia telangiectasia) homozygotes	NR	Mammography should be avoided	NR	NR
NCCN	7	ATM mutation	starting at age 40	Annual mammogram and consider breast MRI	NR	NR	2A
		CDH1 mutation	starting at age 30	Annual mammogram and consider breast MRI	NR	NR	2A
		CHEK2 mutation	starting at age 40	Annual mammogram and consider breast MRI	NR	NR	2A
		NF1 mutation	starting at age 30	Annual mammogram	NR	NR	2A
		NF1 mutation	ages 30–50 years	MRI	NR	NR	2A
		PALB2 mutation	starting at age 30	Annual mammogram and consider breast MRI	NR	NR	2A
		NBN mutation	starting at age 40	Annual mammogram and consider breast MRI	NR	NR	2A
ARG	1	BRCA1 or BRCA2 mutation	NR	MRI	NR	NR	NR
CEWG	2	BRCA1 or BRCA2 mutation	NR	MRI	NR	NR	NR
		First-degree female relative with confirmed BRCA1/2 deleterious mutations	NR	genetic testing	NR	NR	NR
SEOM	2	BRCA1 or BRCA2 mutation	NR	annual mammography and breast MRI screening	NR	NR	NR
		Male BRCA2 carriers	starting at age 40	mammography	NR	NR	NR
ACR	1	BRCA1 carriers2	starting at age 40	mammography	NR	NR	NR
ESMO	17	Li Fraumeni Syndrome- p53 mutation	age 20 to 25	Clinical breast examination every 6 to 12 months	NR	V	NR
		Li Fraumeni Syndrome- p53 mutation	age 20 to 75	Annual MRI	NR	V	NR
		PTEN/Cowden Syndrome	age 20 to 25	Clinical breast examination every 6 to 12 months	NR	V	NR
		PTEN/Cowden Syndrome	age 30 to 75	Annual breast MRI and/or mammogram	NR	V	NR
		ATM mutation	NR	annual breast MRI	NR	NR	NR
		PALB2 mutation	age 20 to 25	Clinical breast examination every 6 to 12 months	NR	V	NR
		PALB2 mutation	age 20 to 29	Annual breast MRI	NR	NR	NR
		PALB2 mutation	age 30 to 75	Annual breast MRI and/or mammogram	NR	V	NR
		CHEK2 mutation	age 20 to 25	Clinical breast examination every 6 to 12 months	NR	V	NR
		CHEK2 mutation	age 20 to 29	Annual breast MRI	NR	NR	NR
		CHEK2 mutation	age 30 to75	Annual breast MRI and/or mammogram	NR	V	NR
		STK11 mutation (Peutz–Jeghers Syndrome)	age 20 to 25	Clinical breast examination every 6 to 12 months	NR	V	NR
		STK11 mutation (Peutz–Jeghers Syndrome)	age 20 to 29	Annual breast MRI	NR	NR	NR
		STK11 mutation (Peutz–Jeghers Syndrome)	age 30 to75	Annual breast MRI and/or mammogram	NR	V	NR
		CDH1 mutation	age 20 to 25	Clinical breast examination every 6 to 12 months	NR	V	NR
		CDH1 mutation	age 20 to 29	Annual breast MRI	NR	NR	NR
		CDH1 mutation	age 30 to75	Annual breast MRI and/or mammogram	NR	V	NR
EUSOMA	1	BRCA 1/2 mutation carriers other genes (e.g. p53, PALB2, CHEK2, ATM) mutation carriers	NR	Annual MRI and mammography with or without ultrasound	RCTs without important limitations or overwhelming evidence from observational studies	II A	NR
ACS	2	BRCA mutation	NR	Annual MRI	Based on Evidence from nonrandomized screening trials and observational studies	NR	NR
		First-degree relative of BRCA carrier, but untested	NR	Annual MRI	NR	NR	NR
JBCS	1	BRCA1 or BRCA2 mutation	NR	contrast-enhanced breast MRI screening as an adjunct to mammography	2 guideline, 1 review, 1 SR, 6 comparative study, 2 cross section, 2 cohort	2	weak
DGGG & DKG	1	Pathogenic BRCA1/2 mutation	NR	MRI	NR	NR	NR
！unless mammography has shown a dense breast pattern
1Lifetime risk of developing breast cancer is at least 30%. High risk group includes rare conditions that carry an increased risk of breast cancer, such as Peutz-Jegher syndrome, (STK11), Cowden (PTEN), familial diffuse gastric cancer (E-Cadherin).
2if they are imaged yearly with contrast-enhanced breast MRI starting at age 25
